# Supplementary material for: Epidemiology and Genetic Diversity of Hepatitis B Virus and Hepatitis Delta Virus Infection in Indigenous Communities in Colombia
Source: Microorganisms. 2023 Jul 3;11(7):1739. doi: 10.3390/microorganisms11071739 (PMC10386745; doi:10.3390/microorganisms11071739)
Supplement: Supplementary file 1 [file microorganisms-11-01739-s001.zip]

Archive with 1 entries (1 files):
- microorganisms-2426311-supplementary.pdf
